# Supplementary material for: Artificial Intelligence-Based Evaluation of Post-Procedural Electrocardiographic Parameters to Identify Patients at Risk of Atrial Fibrillation Recurrence After Transcatheter Ablation
Source: J Clin Med. 2025 Nov 20;14(22):8248. doi: 10.3390/jcm14228248 (PMC12653835; doi:10.3390/jcm14228248)
Supplement: Supplementary file 1 [file jcm-14-08248-s001.zip]

Archive with 5 entries (4 files):
- jcm-3962775-supplementary/
- jcm-3962775-supplementary/Figure S1.pdf
- jcm-3962775-supplementary/Figure S2.pdf
- jcm-3962775-supplementary/Supplementary Methods S1.pdf
- jcm-3962775-supplementary/Table S1.pdf
